# Supplementary material for: New cave-dwelling species of Tomoceridae from China, with a study on the pattern of mesothoracic bothriotricha in Tomocerinae (Collembola, Entomobryomorpha)
Source: Zookeys. 2016 Mar 28;(574):81–95. doi: 10.3897/zookeys.574.7312 (PMC4829904; doi:10.3897/zookeys.574.7312)
Supplement: XML Treatment for Tomocerus tiani [file zookeys.574.7312-treatment1.xml]

<!DOCTYPE tp:taxon-treatment
  PUBLIC "-//TaxonX//DTD Taxonomic Treatment Publishing DTD v0 20100105//EN" "tax-treatment-NSO.dtd">
<tp:taxon-treatment xmlns:tp="http://www.plazi.org/taxpub"><tp:treatment-meta><kwd-group><label>Taxon classification</label><kwd><named-content content-type="kingdom">Animalia</named-content></kwd><kwd><named-content content-type="order">Collembola</named-content></kwd><kwd><named-content content-type="family">Tomoceridae</named-content></kwd></kwd-group><mixed-citation publication-type="journal"><person-group><name><surname>Yu</surname><given-names>Daoyuan</given-names></name><name><surname>Yan</surname><given-names>Qibao</given-names></name><name><surname>Liu</surname><given-names>Manqiang</given-names></name></person-group><article-title>New cave-dwelling species of <tp:taxon-name><tp:taxon-name-part taxon-name-part-type="family">Tomoceridae</tp:taxon-name-part></tp:taxon-name> from China, with a study on the pattern of mesothoracic bothriotricha in <tp:taxon-name><tp:taxon-name-part taxon-name-part-type="subfamily">Tomocerinae</tp:taxon-name-part></tp:taxon-name> (<tp:taxon-name><tp:taxon-name-part taxon-name-part-type="order">Collembola</tp:taxon-name-part></tp:taxon-name>, <tp:taxon-name><tp:taxon-name-part taxon-name-part-type="suborder">Entomobryomorpha</tp:taxon-name-part></tp:taxon-name>)</article-title><source>Zookeys</source><day>28</day><month>3</month><year>2016</year><volume>2016</volume><issue>574</issue><fpage>81</fpage><lpage>95</lpage><pub-id pub-id-type="doi">10.3897/zookeys.574.7312</pub-id></mixed-citation></tp:treatment-meta><tp:nomenclature><tp:taxon-name>
            <tp:taxon-name-part taxon-name-part-type="genus">Tomocerus</tp:taxon-name-part>
            <tp:taxon-name-part taxon-name-part-type="species">tiani</tp:taxon-name-part>
            <object-id xmlns:xlink="http://www.w3.org/1999/xlink" content-type="zoobank" xlink:type="simple">http://zoobank.org/722C6CC5-F644-477E-91D4-5BFC6759A17B</object-id>
          </tp:taxon-name><tp:taxon-authority>Yu</tp:taxon-authority><tp:taxon-status xmlns:xlink="http://www.w3.org/1999/xlink" xlink:type="simple">sp. n.</tp:taxon-status><xref ref-type="fig" rid="F1">Figs 1A, B</xref><xref ref-type="fig" rid="F2">, 2</xref><xref ref-type="fig" rid="F3">, 3</xref></tp:nomenclature><tp:treatment-sec sec-type="Type-locality"><title>Type-locality.</title><p>China, Guizhou Province: Zunyi, Suiyang County, Wenquan Town, Guihua Village, Hejiao Cave, inside cave, <named-content xmlns:xlink="http://www.w3.org/1999/xlink" content-type="date" xlink:type="simple">7 November 2008</named-content>, Mingyi Tian leg.</p></tp:treatment-sec><tp:treatment-sec sec-type="Type-specimens"><title>Type-specimens.</title><p>Holotype male (labelled 15cave15-1) and paratype juvenile (labelled 15cave15-2) on slide. Deposited in <abbrev xmlns:xlink="http://www.w3.org/1999/xlink" content-type="institution" xlink:title="Nanjing Agricultural University, Nanjing, China" xlink:type="simple">NJAU</abbrev>.</p></tp:treatment-sec><tp:treatment-sec sec-type="Diagnosis"><title>Diagnosis.</title><p>Species similar to <italic><tp:taxon-name><tp:taxon-name-part taxon-name-part-type="genus">Tomocerus</tp:taxon-name-part> <tp:taxon-name-part taxon-name-part-type="species">kinoshitai</tp:taxon-name-part></tp:taxon-name></italic> Yosii, 1954, with short antennae, multi-furcated dental spines and apically curved mucro. Body length approximately 3.0 mm, with purplish grey pigment all over; antennae approximately half as long as body; eyes small; terminal hair of maxillary outer lobe with a small basal denticle; <abbrev xmlns:xlink="http://www.w3.org/1999/xlink" xlink:title="thoracic segment" xlink:type="simple">Th</abbrev>. II with only one bothriotrichum; tenent hairs pointed; unguis with two teeth, baso-internal ridges at approximately 1/2 distance from base; manubrium with 12–17 pseudopores on each side; dental spines formula as 4/2, II; dens dorsally with only a few feather-like chaetae; mucro without intermediate tooth. Cave-dwelling species.</p></tp:treatment-sec><tp:treatment-sec sec-type="Description"><title>Description.</title><p>Body length 2.9 mm. Body with uniform purplish grey pigment and unpigmented patches, appendages paler. Eye patches black (Fig. <xref ref-type="fig" rid="F1">1A</xref>). Types of scales and chaetae typical for <tp:taxon-name><tp:taxon-name-part taxon-name-part-type="subfamily">Tomocerinae</tp:taxon-name-part></tp:taxon-name>.</p><fig id="F1" position="float" orientation="portrait"><label>Figure 1.</label><caption><p>
          <italic><tp:taxon-name><tp:taxon-name-part taxon-name-part-type="genus">Tomocerus</tp:taxon-name-part> <tp:taxon-name-part taxon-name-part-type="species">tiani</tp:taxon-name-part></tp:taxon-name></italic> sp. n. and <italic><tp:taxon-name><tp:taxon-name-part taxon-name-part-type="genus">Monodontocerus</tp:taxon-name-part> <tp:taxon-name-part taxon-name-part-type="species">cinereus</tp:taxon-name-part></tp:taxon-name></italic> sp. n. <bold>A</bold> and <bold>B</bold>, <italic><tp:taxon-name><tp:taxon-name-part taxon-name-part-type="genus">Tomocerus</tp:taxon-name-part> <tp:taxon-name-part taxon-name-part-type="species">tiani</tp:taxon-name-part></tp:taxon-name></italic> sp. n. <bold>A</bold> appearance in alcohol (lateral view) <bold>B</bold> dorsal chaetae on dens (dorsal view, arrows pointing to feather-like chaetae) <bold>C</bold> <italic><tp:taxon-name><tp:taxon-name-part taxon-name-part-type="genus">Monodontocerus</tp:taxon-name-part> <tp:taxon-name-part taxon-name-part-type="species">cinereus</tp:taxon-name-part></tp:taxon-name></italic> sp. n. <bold>C</bold> appearance in alcohol (lateral view). Scale bars: 1000 μm (<bold>A, C</bold>), 50 μm (<bold>B</bold>).</p></caption><graphic xmlns:xlink="http://www.w3.org/1999/xlink" xlink:href="zookeys-574-081-g001.jpg" position="float" orientation="portrait" xlink:type="simple" id="oo_82949.jpg"/></fig><p>Antennae approximately half length of body. Length ratio of antenna segments as I:II:III+IV = 1.0:1.9–2.0:9.6–9.7. Only dorsal side of <abbrev xmlns:xlink="http://www.w3.org/1999/xlink" xlink:title="antennal segment" xlink:type="simple">Ant</abbrev>. I and <abbrev xmlns:xlink="http://www.w3.org/1999/xlink" xlink:title="antennal segment" xlink:type="simple">Ant</abbrev>. II scaled, <abbrev xmlns:xlink="http://www.w3.org/1999/xlink" xlink:title="antennal segment" xlink:type="simple">Ant</abbrev>. III+IV unscaled. <abbrev xmlns:xlink="http://www.w3.org/1999/xlink" xlink:title="postantennal organ" xlink:type="simple">PAO</abbrev> not seen. Eyes 6+6, relatively small. Labral formula as 4/5, 5, 4. Distal edge of labrum with four curved spine-like papillae. Mandibular heads asymmetrical, the left one with four teeth and the right one with five, left molar plate distally with a tapered tooth (Fig. <xref ref-type="fig" rid="F2">2A</xref>). Maxillary lamella five without beard-like appendage. Maxillary outer lobe with trifurcate palp, one basal chaeta and four sublobal hairs; terminal hair with a small basal denticle (Fig. <xref ref-type="fig" rid="F2">2B</xref>). Both dorsal and ventral sides of head scaled. Cephalic dorsal macrochaetotaxy: anterior area: 2, 2; interocular area: 2, 4, central uneven macrochaeta absent; postocular area: 2+2; posterior area: 0. Posterior margin of head with ca. 70 small chaetae (Fig. <xref ref-type="fig" rid="F2">2C</xref>). Mentum with five chaetae, submentum with numerous chaetae.</p><fig id="F2" position="float" orientation="portrait"><label>Figure 2.</label><caption><p>
          <italic><tp:taxon-name><tp:taxon-name-part taxon-name-part-type="genus">Tomocerus</tp:taxon-name-part> <tp:taxon-name-part taxon-name-part-type="species">tiani</tp:taxon-name-part></tp:taxon-name></italic> sp. n. <bold>A</bold> mandibular heads (dorsal view) <bold>B</bold> palp of left maxillary outer lobe (dorsal view); <bold>C</bold> cephalic dorsal chaetotaxy (dorsal view, circle: socket of chaeta, same as below) <bold>D</bold> dorsal chaetotaxy of <abbrev xmlns:xlink="http://www.w3.org/1999/xlink" xlink:title="thoracic segment" xlink:type="simple">Th</abbrev>. II–<abbrev xmlns:xlink="http://www.w3.org/1999/xlink" xlink:title="abdominal segment" xlink:type="simple">Abd</abbrev>. V (dorsal view, circle with a slash: pseudopore, wavy line: bothriotricha, same as below) <bold>E</bold> trochantero-femoral organ (inner view) <bold>F</bold> hind tibiotarsus (lateral view, showing spine-like inner chaetae) <bold>G</bold> hind claw (lateral view, t: tenent hair, a: accessory chaeta, g: guard chaeta, p: pretarsal chaeta, same as below).</p></caption><graphic xmlns:xlink="http://www.w3.org/1999/xlink" xlink:href="zookeys-574-081-g002.jpg" position="float" orientation="portrait" xlink:type="simple" id="oo_82950.jpg"/></fig><p>Pattern of body chaetotaxy as in Fig. <xref ref-type="fig" rid="F2">2D</xref>. Number of bothriotricha as 1, 1/ 0, 0, 1, 2, 0, 0 on <abbrev xmlns:xlink="http://www.w3.org/1999/xlink" xlink:title="thoracic segment" xlink:type="simple">Th</abbrev>. II–<abbrev xmlns:xlink="http://www.w3.org/1999/xlink" xlink:title="abdominal segment" xlink:type="simple">Abd</abbrev>. VI. Macrochaetae densely arranged along anterior margin of <abbrev xmlns:xlink="http://www.w3.org/1999/xlink" xlink:title="thoracic segment" xlink:type="simple">Th</abbrev>. II (not shown in figure). <abbrev xmlns:xlink="http://www.w3.org/1999/xlink" xlink:title="thoracic segment" xlink:type="simple">Th</abbrev>. II with a row of macrochaetae behind anterior margin. Number of macrochaetae or large mesochaetae in the posterior row as 3, 3/ 3, 3, 4, 3, 4 (3 dorsal+1 lateral) from <abbrev xmlns:xlink="http://www.w3.org/1999/xlink" xlink:title="thoracic segment" xlink:type="simple">Th</abbrev>. II to <abbrev xmlns:xlink="http://www.w3.org/1999/xlink" xlink:title="abdominal segment" xlink:type="simple">Abd</abbrev>. V. <abbrev xmlns:xlink="http://www.w3.org/1999/xlink" xlink:title="thoracic segment" xlink:type="simple">Th</abbrev>. II with four central and one lateral macrochaetae, postero-central chaeta near pseudopore; <abbrev xmlns:xlink="http://www.w3.org/1999/xlink" xlink:title="abdominal segment" xlink:type="simple">Abd</abbrev>. III with two anterior macrochaetae; <abbrev xmlns:xlink="http://www.w3.org/1999/xlink" xlink:title="abdominal segment" xlink:type="simple">Abd</abbrev>. IV with one lateral macrochaeta; <abbrev xmlns:xlink="http://www.w3.org/1999/xlink" xlink:title="abdominal segment" xlink:type="simple">Abd</abbrev>. VI with numerous chaetae of moderate size. Most mesochaetae laterally and posteriorly on terga. Pseudopores near the axis of terga, number of them as 1, 1/ 1, 1, 1, 1, 0, 0 from <abbrev xmlns:xlink="http://www.w3.org/1999/xlink" xlink:title="thoracic segment" xlink:type="simple">Th</abbrev>. II to <abbrev xmlns:xlink="http://www.w3.org/1999/xlink" xlink:title="abdominal segment" xlink:type="simple">Abd</abbrev>. VI.</p><p>Trochantero-femoral organ with 1, 1 small slender chaetae (Fig. <xref ref-type="fig" rid="F2">2E</xref>). Front, middle and hind tibiotarsus ventrally with 0, 0, 2 pointed spine-like chaetae (Fig. <xref ref-type="fig" rid="F2">2F</xref>). Each tibiotarsus with a distal whorl of 11 chaetae, ventral six as ordinary chaetae, dorsal five modified: tenent hair thin and pointed, approximately 0.33 times as long as inner edge of unguis; two accessory chaetae small, longer than pretarsal chaetae; two guard chaetae of same morphology and size as tenent hair. Unguis slender, with <!--PageBreak-->baso-internal ridges at approximately 1/2 distance from base; lateral teeth pointed, of moderate size. Inner edge of unguis with one basal and one central minute teeth. Unguiculus rather slender, approximately 0.5–0.72 times as long as unguis, its inner edge with one corner tooth. Pretarsus chaetae 1+1 (Fig. <xref ref-type="fig" rid="F2">2G</xref>).</p><!--PageBreak--><p>Anterior face of ventral tube with scales, posterior face and lateral flaps unscaled, anterior face with ca. 25 chaetae on each side, posterior face with ca. 30 chaetae, each lateral flap with ca. 15 chaetae. Rami of tenaculum with 4+4 teeth, anterior face with one chaeta and without scale (Fig. <xref ref-type="fig" rid="F3">3A</xref>). Length ratio of furca segments as manubrium : dens : mucro = 2.5 : 3.6–3.7 : 1.0. Manubrium ventrally scaled, without chaetae, laterally with large round scales and 7–9 strong chaetae; dorsal chaetal stripe with ca. 200 chaetae of different sizes, including 2+2 pointed prominent chaetae; inner side of chaetal stripe with several scales; pseudopores 12–17 on each side (Fig. <xref ref-type="fig" rid="F3">3B</xref>); external corner chaeta as a microchaeta (Fig. <xref ref-type="fig" rid="F3">3C</xref>). Dens basally with a pointed prominent dorsal chaeta, without large modified inner scale or strong outer chaetae. Dental spines formula as 4/2, II; spines with moderate to large sized denticles around basal half (Fig. <xref ref-type="fig" rid="F3">3D</xref>). Dens dorsally with ordinary chaetae, swollen spine-like ciliated chaetae and a few feather-like chaetae (Figs <xref ref-type="fig" rid="F1">1B</xref>, <xref ref-type="fig" rid="F3">3E</xref>), ventrally with scales and several apical chaetae. <!--PageBreak-->Mucro elongated, distally curved and multi-setaceous; both basal teeth with proximal lamellae, outer tooth with a toothlet; apical and subapical tooth subequal; two dorsal lamellae running from subapical tooth, outer lamella ending in inner basal tooth, inner lamella ending at base of mucro; without intermediate teeth (Fig. <xref ref-type="fig" rid="F3">3F</xref>).</p><fig id="F3" position="float" orientation="portrait"><label>Figure 3.</label><caption><p>
          <italic><tp:taxon-name><tp:taxon-name-part taxon-name-part-type="genus">Tomocerus</tp:taxon-name-part> <tp:taxon-name-part taxon-name-part-type="species">tiani</tp:taxon-name-part></tp:taxon-name></italic> sp. n. <bold>A</bold> tenaculum (anterior view) <bold>B</bold> right side of manubrium (dorsal view, showing prominent dorsal chaetae, T-shaped mark: socket of scale, same as below) <bold>C</bold> disto-external corner of manubrium (dorsal view) <bold>D</bold> basal and middle subsegments of dens (dorsal view, showing dental spines and prominent dorso-basal chaeta) <bold>E</bold> feather-like dental chaeta (lateral view) <bold>F</bold> mucro (lateral view).</p></caption><graphic xmlns:xlink="http://www.w3.org/1999/xlink" xlink:href="zookeys-574-081-g003.jpg" position="float" orientation="portrait" xlink:type="simple" id="oo_82951.jpg"/></fig></tp:treatment-sec><tp:treatment-sec sec-type="Etymology"><title>Etymology.</title><p>Named after the collector Prof. Mingyi Tian.</p></tp:treatment-sec><tp:treatment-sec sec-type="Remarks"><title>Remarks.</title><p>
            <italic><tp:taxon-name><tp:taxon-name-part taxon-name-part-type="genus">Tomocerus</tp:taxon-name-part> <tp:taxon-name-part taxon-name-part-type="species">tiani</tp:taxon-name-part></tp:taxon-name></italic> sp. n. is similar to <italic><tp:taxon-name><tp:taxon-name-part taxon-name-part-type="genus">Tomocerus</tp:taxon-name-part> <tp:taxon-name-part taxon-name-part-type="species">caecus</tp:taxon-name-part></tp:taxon-name></italic> Yu &amp; Deharveng, 2015, <italic><tp:taxon-name><tp:taxon-name-part taxon-name-part-type="genus">Tomocerus</tp:taxon-name-part> <tp:taxon-name-part taxon-name-part-type="species">kinoshitai</tp:taxon-name-part></tp:taxon-name></italic> (materials from Changbai Mountain, China) and <italic><tp:taxon-name><tp:taxon-name-part taxon-name-part-type="genus">Tomocerus</tp:taxon-name-part> <tp:taxon-name-part taxon-name-part-type="species">similis</tp:taxon-name-part></tp:taxon-name></italic> Chen &amp; Ma, 1997 (type materials) in the length of antennae, the general pattern of chaetotaxy on <abbrev xmlns:xlink="http://www.w3.org/1999/xlink" xlink:title="thoracic segment" xlink:type="simple">Th</abbrev>. II, the number and position of spine-like tibiotarsal inner chaetae, the size of external corner chaeta on the manubrium, the type and general arrangement of dental spines and the shape of mucro, but it is clearly different from the first species in having eyes and pigment, and is different from the other two species mainly in the body colour, the cephalic chaetotaxy, the sharply pointed tibiotarsal strong inner chaetae and tenent hair, and the more slender unguiculus; besides, with similar body size, <italic><tp:taxon-name><tp:taxon-name-part taxon-name-part-type="genus">Tomocerus</tp:taxon-name-part> <tp:taxon-name-part taxon-name-part-type="species">tiani</tp:taxon-name-part></tp:taxon-name></italic> sp. n. has more manubrial pseudopores than the three known species. The small basal denticle of the terminal hair of maxillary outer lobe is so far unique to <italic><tp:taxon-name><tp:taxon-name-part taxon-name-part-type="genus">Tomocerus</tp:taxon-name-part> <tp:taxon-name-part taxon-name-part-type="species">tiani</tp:taxon-name-part></tp:taxon-name></italic> sp. n. and is useful for diagnosis if dissected and exposed carefully. The baso-internal ridges of unguis are located at approximately 1/2 distance from the base in <italic><tp:taxon-name><tp:taxon-name-part taxon-name-part-type="genus">Tomocerus</tp:taxon-name-part> <tp:taxon-name-part taxon-name-part-type="species">tiani</tp:taxon-name-part></tp:taxon-name></italic> sp. n., whereas in most other species the distance between the ridges and the base is only 1/3 or less. The dorsal dental chaetae in <italic><tp:taxon-name><tp:taxon-name-part taxon-name-part-type="genus">Tomocerus</tp:taxon-name-part> <tp:taxon-name-part taxon-name-part-type="species">tiani</tp:taxon-name-part></tp:taxon-name></italic> sp. n. is also characteristic, that the dense stripes of feather-like chaetae in most other tomocerids are almost replaced by ordinary chaetae and swollen serrated chaetae, leaving only a few feather-like ones. Similar condition was also reported in <italic><tp:taxon-name><tp:taxon-name-part taxon-name-part-type="genus">Tomocerus</tp:taxon-name-part> <tp:taxon-name-part taxon-name-part-type="species">kinoshitai</tp:taxon-name-part></tp:taxon-name></italic> and <italic><tp:taxon-name><tp:taxon-name-part taxon-name-part-type="genus">Tomocerus</tp:taxon-name-part> <tp:taxon-name-part taxon-name-part-type="species">caecus</tp:taxon-name-part></tp:taxon-name></italic> that some spine-like chaetae are present on dens (<xref ref-type="bibr" rid="B21">Yosii 1967</xref>, <xref ref-type="bibr" rid="B24">Yu and Deharveng 2015</xref>).</p><p>The juvenile specimen is almost identical to the adult in most characters, including the macrochaetotaxy, the number of teeth on claws and the dental spines formula. However, some characters on manubrium are distinctly different between juvenile and adult. In the juvenile specimen, there are ca. 80 dorsal chaetae on each side of manubrium, the number of pseudopores is only 4–5 on each side, and the external corner chaeta is as large as a mesochaeta in the dorsal chaetal stripe. These differences provide interesting information in the postembryonic development of manubrium in <tp:taxon-name><tp:taxon-name-part taxon-name-part-type="subfamily">Tomocerinae</tp:taxon-name-part></tp:taxon-name>, and indicate these characters are not suitable for the identification of immature specimens at different instars.</p></tp:treatment-sec><ref-list><ref id="B21"><mixed-citation xmlns:xlink="http://www.w3.org/1999/xlink" xlink:type="simple">
          <person-group><name name-style="western"><surname>Yosii</surname><given-names>R</given-names></name></person-group> (<year>1967</year>) <article-title>Studies on the Collembolan family <tp:taxon-name><tp:taxon-name-part taxon-name-part-type="family">Tomoceridae</tp:taxon-name-part></tp:taxon-name>, with special reference to Japanese forms.</article-title> <source>Contributions from the Biological Laboratory Kyoto University</source> <volume>20</volume>: <fpage>1</fpage>–<lpage>54</lpage>.</mixed-citation></ref><ref id="B24"><mixed-citation xmlns:xlink="http://www.w3.org/1999/xlink" xlink:type="simple">
          <person-group><name name-style="western"><surname>Yu</surname><given-names>DY</given-names></name><name name-style="western"><surname>Deharveng</surname><given-names>L</given-names></name></person-group> (<year>2015</year>) <article-title>The first eyeless species of <italic><tp:taxon-name><tp:taxon-name-part taxon-name-part-type="genus">Tomocerus</tp:taxon-name-part></tp:taxon-name></italic> from China (<tp:taxon-name><tp:taxon-name-part taxon-name-part-type="order">Collembola</tp:taxon-name-part></tp:taxon-name>, <tp:taxon-name><tp:taxon-name-part taxon-name-part-type="family">Tomoceridae</tp:taxon-name-part></tp:taxon-name>) with notes on genera <italic><tp:taxon-name><tp:taxon-name-part taxon-name-part-type="genus">Tomocerus</tp:taxon-name-part></tp:taxon-name></italic> and <italic><tp:taxon-name><tp:taxon-name-part taxon-name-part-type="genus">Pogonognathellus</tp:taxon-name-part></tp:taxon-name></italic>.</article-title> <source>Zootaxa</source> <volume>3914</volume>: <fpage>175</fpage>–<lpage>184</lpage>. doi: <ext-link xlink:type="simple" ext-link-type="doi" xlink:href="10.11646/zootaxa.3914.2.7">10.11646/zootaxa.3914.2.7</ext-link></mixed-citation></ref></ref-list></tp:taxon-treatment>
