# Supplementary material for: New cave-dwelling species of Tomoceridae from China, with a study on the pattern of mesothoracic bothriotricha in Tomocerinae (Collembola, Entomobryomorpha)
Source: Zookeys. 2016 Mar 28;(574):81–95. doi: 10.3897/zookeys.574.7312 (PMC4829904; doi:10.3897/zookeys.574.7312)
Supplement: XML Treatment for Monodontocerus cinereus [file zookeys.574.7312-treatment2.xml]

<!DOCTYPE tp:taxon-treatment
  PUBLIC "-//TaxonX//DTD Taxonomic Treatment Publishing DTD v0 20100105//EN" "tax-treatment-NSO.dtd">
<tp:taxon-treatment xmlns:tp="http://www.plazi.org/taxpub"><tp:treatment-meta><kwd-group><label>Taxon classification</label><kwd><named-content content-type="kingdom">Animalia</named-content></kwd><kwd><named-content content-type="order">Collembola</named-content></kwd><kwd><named-content content-type="family">Tomoceridae</named-content></kwd></kwd-group><mixed-citation publication-type="journal"><person-group><name><surname>Yu</surname><given-names>Daoyuan</given-names></name><name><surname>Yan</surname><given-names>Qibao</given-names></name><name><surname>Liu</surname><given-names>Manqiang</given-names></name></person-group><article-title>New cave-dwelling species of <tp:taxon-name><tp:taxon-name-part taxon-name-part-type="family">Tomoceridae</tp:taxon-name-part></tp:taxon-name> from China, with a study on the pattern of mesothoracic bothriotricha in <tp:taxon-name><tp:taxon-name-part taxon-name-part-type="subfamily">Tomocerinae</tp:taxon-name-part></tp:taxon-name> (<tp:taxon-name><tp:taxon-name-part taxon-name-part-type="order">Collembola</tp:taxon-name-part></tp:taxon-name>, <tp:taxon-name><tp:taxon-name-part taxon-name-part-type="suborder">Entomobryomorpha</tp:taxon-name-part></tp:taxon-name>)</article-title><source>Zookeys</source><day>28</day><month>3</month><year>2016</year><volume>2016</volume><issue>574</issue><fpage>81</fpage><lpage>95</lpage><pub-id pub-id-type="doi">10.3897/zookeys.574.7312</pub-id></mixed-citation></tp:treatment-meta><tp:nomenclature><tp:taxon-name>
            <tp:taxon-name-part taxon-name-part-type="genus">Monodontocerus</tp:taxon-name-part>
            <tp:taxon-name-part taxon-name-part-type="species">cinereus</tp:taxon-name-part>
            <object-id xmlns:xlink="http://www.w3.org/1999/xlink" content-type="zoobank" xlink:type="simple">http://zoobank.org/7C9C6A04-387B-4558-ADCC-B9C0CF7B8F2F</object-id>
          </tp:taxon-name><tp:taxon-authority>Yu</tp:taxon-authority><tp:taxon-status xmlns:xlink="http://www.w3.org/1999/xlink" xlink:type="simple">sp. n.</tp:taxon-status><xref ref-type="fig" rid="F1">Figs 1C</xref><xref ref-type="fig" rid="F4">, 4</xref><xref ref-type="fig" rid="F5">, 5</xref><!--PageBreak--></tp:nomenclature><tp:treatment-sec sec-type="Type-locality"><title>Type-locality.</title><p>China, Guangxi Province: Hechi, Duan County, Chengjiang Township, Ganwan Village, Nongsi Cave, <named-content xmlns:xlink="http://www.w3.org/1999/xlink" content-type="dwc:verbatimCoordinates" xlink:type="simple">23°56'24"N, 108°10'12"E</named-content>, alt. ca. 270 m, inside cave, <named-content xmlns:xlink="http://www.w3.org/1999/xlink" content-type="date" xlink:type="simple">25 July 2015</named-content>, Jujian Chen, Xinhui Wang and Mingruo Tang leg.</p><!--PageBreak--><!--PageBreak--></tp:treatment-sec><tp:treatment-sec sec-type="Type-specimens"><title>Type-specimens.</title><p>Holotype male (labelled 15cave6-1) and two paratypes female (labelled 15cave6-2 and -3) on slides, one paratype (labelled 15cave6) in alcohol. Deposited in <abbrev xmlns:xlink="http://www.w3.org/1999/xlink" content-type="institution" xlink:title="Nanjing Agricultural University, Nanjing, China" xlink:type="simple">NJAU</abbrev>.</p></tp:treatment-sec><tp:treatment-sec sec-type="Diagnosis"><title>Diagnosis.</title><p>Typical <italic><tp:taxon-name><tp:taxon-name-part taxon-name-part-type="genus">Monodontocerus</tp:taxon-name-part></tp:taxon-name></italic> species with multi-furcated dental spines and single mucronal basal tooth. Body length approximately 4.0 mm, with light grey pigment all over; antennae slightly shorter than body; eyes small; chaetotaxy typical for the genus; tenent hair pointed; unguis with 2–4 teeth; manubrium with 28–35 pseudopores on each side; dental spines formula as 4, II/6, I, 3, I or 5, I/6, I, 3, I; mucro with 3–4 intermediate teeth. Cave-dwelling species.</p></tp:treatment-sec><tp:treatment-sec sec-type="Description"><title>Description.</title><p>Body length 3.9–4.1 mm. Body colour uniformly light grey with unpigmented patches, appendages paler. Eye patches black. (Fig. <xref ref-type="fig" rid="F1">1C</xref>). Scales and chaetae of <tp:taxon-name><tp:taxon-name-part taxon-name-part-type="subfamily">Tomocerinae</tp:taxon-name-part></tp:taxon-name> type.</p><p>Antennae approximately 0.7–0.9 times as long as body. Length ratio of antenna segments as I:II:III:IV = 1.0:1.7–2.0:10.5–11.0:1.8. Only dorsal side of <abbrev xmlns:xlink="http://www.w3.org/1999/xlink" xlink:title="antennal segment" xlink:type="simple">Ant</abbrev>. I and <abbrev xmlns:xlink="http://www.w3.org/1999/xlink" xlink:title="antennal segment" xlink:type="simple">Ant</abbrev>. II scaled, <abbrev xmlns:xlink="http://www.w3.org/1999/xlink" xlink:title="antennal segment" xlink:type="simple">Ant</abbrev>. III and <abbrev xmlns:xlink="http://www.w3.org/1999/xlink" xlink:title="antennal segment" xlink:type="simple">Ant</abbrev>. IV unscaled. <abbrev xmlns:xlink="http://www.w3.org/1999/xlink" xlink:title="postantennal organ" xlink:type="simple">PAO</abbrev> not seen. Eyes 6+6, relatively small. Mouthparts typical for <tp:taxon-name><tp:taxon-name-part taxon-name-part-type="subfamily">Tomocerinae</tp:taxon-name-part></tp:taxon-name>. Labral formula as 4/5, 5, 4. Distal edge of labrum with four curved spine-like papillae. Mandibular heads asymmetrical, the left one with four teeth and the right one with five, left molar plate distally with a tapered tooth (Fig. <xref ref-type="fig" rid="F4">4A</xref>). Maxillary lamella five without beard-like appendage, basal teeth elongated (Fig. <xref ref-type="fig" rid="F4">4B</xref>). Maxillary outer lobe with trifurcate palp, one basal chaeta and four sublobal hairs. Both dorsal and ventral sides of head scaled. Cephalic dorsal macrochaetotaxy: anterior area: 2, 2; interocular area: 2, 3, central uneven macrochaeta present; postocular area: 2+2; posterior area: 2. Posterior margin of head with 40–50 small chaetae (Fig. <xref ref-type="fig" rid="F4">4C</xref>). Mentum with five chaetae, submentum with numerous chaetae.</p><fig id="F4" position="float" orientation="portrait"><label>Figure 4.</label><caption><p>
          <italic><tp:taxon-name><tp:taxon-name-part taxon-name-part-type="genus">Monodontocerus</tp:taxon-name-part> <tp:taxon-name-part taxon-name-part-type="species">cinereus</tp:taxon-name-part></tp:taxon-name></italic> sp. n. <bold>A</bold> mandibular heads (dorsal view) <bold>B</bold> maxillary lamella 5 (dorsal view) <bold>C</bold> cephalic dorsal chaetotaxy (dorsal view) <bold>D</bold> dorsal chaetotaxy of <abbrev xmlns:xlink="http://www.w3.org/1999/xlink" xlink:title="thoracic segment" xlink:type="simple">Th</abbrev>. II–<abbrev xmlns:xlink="http://www.w3.org/1999/xlink" xlink:title="abdominal segment" xlink:type="simple">Abd</abbrev>. V (dorsal view) <bold>E</bold> trochantero-femoral organ (inner view) <bold>F</bold> hind tibiotarsus (lateral view, showing spine-like inner chaetae) <bold>G</bold> middle claw (lateral view).</p></caption><graphic xmlns:xlink="http://www.w3.org/1999/xlink" xlink:href="zookeys-574-081-g004.jpg" position="float" orientation="portrait" xlink:type="simple" id="oo_82952.jpg"/></fig><p>Pattern of body chaetotaxy as in Fig. <xref ref-type="fig" rid="F4">4D</xref>. Number of bothriotricha as 2 (1?), 1/ 0, 0, 1, 2, 0, 0 on <abbrev xmlns:xlink="http://www.w3.org/1999/xlink" xlink:title="thoracic segment" xlink:type="simple">Th</abbrev>. II–<abbrev xmlns:xlink="http://www.w3.org/1999/xlink" xlink:title="abdominal segment" xlink:type="simple">Abd</abbrev>. VI. Macrochaetae densely arranged along anterior margin of <abbrev xmlns:xlink="http://www.w3.org/1999/xlink" xlink:title="thoracic segment" xlink:type="simple">Th</abbrev>. II (not shown in figure). <abbrev xmlns:xlink="http://www.w3.org/1999/xlink" xlink:title="thoracic segment" xlink:type="simple">Th</abbrev>. II with a row of macrochaetae behind anterior margin. Number of macrochaetae or large mesochaetae in the posterior row as 3, 3/ 3, 3, 4, 2, 4 (3 dorsal+1 lateral) from <abbrev xmlns:xlink="http://www.w3.org/1999/xlink" xlink:title="thoracic segment" xlink:type="simple">Th</abbrev>. II to <abbrev xmlns:xlink="http://www.w3.org/1999/xlink" xlink:title="abdominal segment" xlink:type="simple">Abd</abbrev>. V. <abbrev xmlns:xlink="http://www.w3.org/1999/xlink" xlink:title="thoracic segment" xlink:type="simple">Th</abbrev>. II with three central macrochaetae arranged approximately in a line, postero-central chaeta near pseudopore; <abbrev xmlns:xlink="http://www.w3.org/1999/xlink" xlink:title="abdominal segment" xlink:type="simple">Abd</abbrev>. III with two anterior macrochaetae; <abbrev xmlns:xlink="http://www.w3.org/1999/xlink" xlink:title="abdominal segment" xlink:type="simple">Abd</abbrev>. IV with two lateral macrochaetae; <abbrev xmlns:xlink="http://www.w3.org/1999/xlink" xlink:title="abdominal segment" xlink:type="simple">Abd</abbrev>. VI with numerous chaetae of moderate size. Most mesochaetae laterally and posteriorly on terga. Pseudopores near the axis of terga, number of them as 1, 1/ 1, 1, 1, 1, 0, 0 from <abbrev xmlns:xlink="http://www.w3.org/1999/xlink" xlink:title="thoracic segment" xlink:type="simple">Th</abbrev>. II to <abbrev xmlns:xlink="http://www.w3.org/1999/xlink" xlink:title="abdominal segment" xlink:type="simple">Abd</abbrev>. VI.</p><p>Trochantero-femoral organ with 1, 1 small slender chaetae (Fig. <xref ref-type="fig" rid="F4">4E</xref>). Front, middle and hind tibiotarsus ventro-distally with 0, 0, 2 blunt spine-like chaetae (Fig. <xref ref-type="fig" rid="F4">4F</xref>). Each tibiotarsus with a distal whorl of 11 chaetae, ventral six as ordinary chaetae, dorsal five modified: tenent hair very small and pointed; two accessory chaetae subequal to tenent hair, longer than pretarsal chaetae; two guard chaetae thin and pointed, approximately three times as long as tenent hair. Unguis slender, with baso-internal ridges approximately 1/3 distance from base; lateral teeth pointed, of moderate size. Inner edge of unguis with one basal and 1–3 more distal teeth. Unguiculus slender, <!--PageBreak-->approximately 0.6–0.7 times as long as unguis, its inner edge with 1–2 corner tooth. Pretarsus chaetae 1+1 (Fig. <xref ref-type="fig" rid="F4">4G</xref>).</p><p>Ventral tube with scales on both anterior and posterior faces, lateral flaps unscaled, anterior face with ca. 70 chaetae on each side, posterior face with ca. 160 chaetae, each lateral flap with ca. 100 chaetae. Rami of tenaculum with 4+4 teeth, anterior face with one chaeta and without scale (Fig. <xref ref-type="fig" rid="F5">5A</xref>). Length ratio of furca segments as manubrium : dens : mucro=3.7–3.8 : 5.1–5.3 : 1.0. Manubrium ventrally scaled, without chaetae, laterally with large round scales and 9–10 strong chaetae; dorsal chaetal stripe with ca. 280 chaetae of different sizes, without distinct prominent chaetae; dorsal scales mixed with chaetae in chaetal stripe; pseudopores 28–35 on each side (Fig. <xref ref-type="fig" rid="F5">5B</xref>); external corner chaeta as a small mesochaeta in chaetal stripe (Fig. <xref ref-type="fig" rid="F5">5C</xref>). Dens basally without large modified inner scale or strong outer chaetae. Dental spines formula as 4, II/6, <!--PageBreak-->I, 3, I or 5, I/6, I, 3, I, proximal spines enlarged gradually; each spine consisting of a strong trunk surrounded by several denticles near base (Fig. <xref ref-type="fig" rid="F5">5D</xref>). Dens dorsally with ordinary chaetae and feather-like chaetae, ventrally with scales. Mucro elongated and multi-setaceous; single basal tooth with proximal lamella; apical and subapical tooth subequal; two dorsal lamellae running from subapical tooth, outer lamella ending at basal tooth, inner lamella ending at base of mucro; outer lamella with 3–4 moderate sized intermediate teeth (Fig. <xref ref-type="fig" rid="F5">5E</xref>).</p><fig id="F5" position="float" orientation="portrait"><label>Figure 5.</label><caption><p>
          <italic><tp:taxon-name><tp:taxon-name-part taxon-name-part-type="genus">Monodontocerus</tp:taxon-name-part> <tp:taxon-name-part taxon-name-part-type="species">cinereus</tp:taxon-name-part></tp:taxon-name></italic> sp. n. <bold>A</bold> tenaculum (anterior view) <bold>B</bold> right side of manubrium (dorsal view) <bold>C</bold> disto-external corner of manubrium (dorsal view) <bold>D</bold> basal and middle subsegments of dens (showing dental spines) <bold>E</bold> mucro (lateral view).</p></caption><graphic xmlns:xlink="http://www.w3.org/1999/xlink" xlink:href="zookeys-574-081-g005.jpg" position="float" orientation="portrait" xlink:type="simple" id="oo_82953.jpg"/></fig></tp:treatment-sec><tp:treatment-sec sec-type="Etymology"><title>Etymology.</title><p>Named for its light grey body colour, from the Latin <italic>cinereus</italic>, meaning ash-coloured.</p></tp:treatment-sec><tp:treatment-sec sec-type="Remarks"><title>Remarks.</title><p>Within the genus, <italic><tp:taxon-name><tp:taxon-name-part taxon-name-part-type="genus">Monodontocerus</tp:taxon-name-part> <tp:taxon-name-part taxon-name-part-type="species">cinereus</tp:taxon-name-part></tp:taxon-name></italic> sp. n. is more similar to <italic><tp:taxon-name><tp:taxon-name-part taxon-name-part-type="genus">Monodontocerus</tp:taxon-name-part> <tp:taxon-name-part taxon-name-part-type="species">mulunensis</tp:taxon-name-part></tp:taxon-name></italic> Yu, Deharveng &amp; Zhang, 2014 in the cephalic chaetotaxy, the pointed tenent hair and the number of mucronal intermediate teeth, but can be distinguished from the latter by having longer antennae, fewer teeth on unguis and more macrochaetae on <abbrev xmlns:xlink="http://www.w3.org/1999/xlink" xlink:title="abdominal segment" xlink:type="simple">Abd</abbrev>. III and <abbrev xmlns:xlink="http://www.w3.org/1999/xlink" xlink:title="abdominal segment" xlink:type="simple">Abd</abbrev>. IV. In alcohol the new species can be identified from other known species of <italic><tp:taxon-name><tp:taxon-name-part taxon-name-part-type="genus">Monodontocerus</tp:taxon-name-part></tp:taxon-name></italic> by the grey body colour.</p></tp:treatment-sec><tp:treatment-sec><!--Section generated to contain objects referenced in tp:taxon-treatment.--><fig id="F1" position="float" orientation="portrait"><label>Figure 1.</label><caption><p>
          <italic><tp:taxon-name><tp:taxon-name-part taxon-name-part-type="genus">Tomocerus</tp:taxon-name-part> <tp:taxon-name-part taxon-name-part-type="species">tiani</tp:taxon-name-part></tp:taxon-name></italic> sp. n. and <italic><tp:taxon-name><tp:taxon-name-part taxon-name-part-type="genus">Monodontocerus</tp:taxon-name-part> <tp:taxon-name-part taxon-name-part-type="species">cinereus</tp:taxon-name-part></tp:taxon-name></italic> sp. n. <bold>A</bold> and <bold>B</bold>, <italic><tp:taxon-name><tp:taxon-name-part taxon-name-part-type="genus">Tomocerus</tp:taxon-name-part> <tp:taxon-name-part taxon-name-part-type="species">tiani</tp:taxon-name-part></tp:taxon-name></italic> sp. n. <bold>A</bold> appearance in alcohol (lateral view) <bold>B</bold> dorsal chaetae on dens (dorsal view, arrows pointing to feather-like chaetae) <bold>C</bold> <italic><tp:taxon-name><tp:taxon-name-part taxon-name-part-type="genus">Monodontocerus</tp:taxon-name-part> <tp:taxon-name-part taxon-name-part-type="species">cinereus</tp:taxon-name-part></tp:taxon-name></italic> sp. n. <bold>C</bold> appearance in alcohol (lateral view). Scale bars: 1000 μm (<bold>A, C</bold>), 50 μm (<bold>B</bold>).</p></caption><graphic xmlns:xlink="http://www.w3.org/1999/xlink" xlink:href="zookeys-574-081-g001.jpg" position="float" orientation="portrait" xlink:type="simple" id="oo_82949.jpg"/></fig></tp:treatment-sec></tp:taxon-treatment>
